# Supplementary material for: Dl-3-n-Butylphthalide Reduced Neuroinflammation by Inhibiting Inflammasome in Microglia in Mice after Middle Cerebral Artery Occlusion
Source: Life (Basel). 2022 Aug 16;12(8):1244. doi: 10.3390/life12081244 (PMC9410391; doi:10.3390/life12081244)
Supplement: Supplementary file 1 [file life-12-01244-s001.zip]

Archive with 1 entries (1 files):
- life-1779606-supplementary.pdf
